# Supplementary material for: Genetic Diversity of Avian Influenza Viruses Detected in Waterbirds in Northeast Italy Using Two Different Sampling Strategies
Source: Animals (Basel). 2024 Mar 27;14(7):1018. doi: 10.3390/ani14071018 (PMC11010841; doi:10.3390/ani14071018)
Supplement: Supplementary file 1 [file animals-14-01018-s001.zip]

Archive with 1 entries (1 files):
- animals-2915964-supplementary.pdf
